# Supplementary material for: Computational tool choice impacts CRISPR spacer-protospacer detection
Source: Bioinformatics. 2026 Jun 29;42(7):btag394. doi: 10.1093/bioinformatics/btag394 (PMC13326750; doi:10.1093/bioinformatics/btag394)
Supplement: btag394_Supplementary_Data [file btag394_supplementary_data.zip]

Archive with 4 entries (4 files):
- supplementary_figures.zip
- supplementary_legend.odt
- supplementary_legend.pdf
- supplementary_tables.zip
